# Supplementary material for: Symptoms associated with influenza vaccination and experimental human pneumococcal colonisation of the nasopharynx
Source: Vaccine. 2020 Feb 28;38(10):2298–306. doi: 10.1016/j.vaccine.2020.01.070 (PMC7045083; doi:10.1016/j.vaccine.2020.01.070)
Supplement: Supplementary data 1 [file mmc1.xml]

<?xml version="1.0" encoding="utf-8" standalone="no"?>
<data>
  <datasets>
    <author>caz.hales@lstmed.ac.uk;caz.hales@vuw.ac.nz</author>
    <type>0</type>
    <dataset>
      <value>6</value>
      <reason>Other (please explain)</reason>
      <comments>All underlying data is included in the manuscript</comments>
    </dataset>
  </datasets>
</data>
